# Supplementary material for: Drosophila CG2469 Encodes a Homolog of Human CTR9 and Is Essential for Development
Source: G3 (Bethesda). 2016 Sep 27;6(12):3849–57. doi: 10.1534/g3.116.035196 (PMC5144956; doi:10.1534/g3.116.035196)
Supplement: Supplemental Material [file supp_g3.116.035196_TableS1.xlsx]

## Sheet: Sheet1
Primers used to generate Ctr9KO allele
CG2469Ctr-9LA-Fv2	5'-GGGGACAAGTTTGTACAAAAAAGCAGGCTTAGGGATAACAGGGTAATTGCCTACGATTGCCACTTATCT
CG2469Ctr-9LA-R	5'-CATCCGAggatccTCTGAGTGCTCTTTTCTTCTCCA
CG2469Ctr-9LA-Check	5'-GCGCGGGCGAGTAACAAC
CG2469Ctr-9RA-F	5'-CACTCAGAggatccTCGGATGGGGCAGAAACAAC
CG2469Ctr-9RA-Rv2	5'-GGGGACCACTTTGTACAAGAAAGCTGGGTTAGGGATAACAGGGTAATCGACTGATCGCCACCTGAGA
CG2469Ctr-9RA-Check	5'-GCGTGAACTCCCCCAATGA
Ctr9KO Fwd	5’-ACCGGAATGGAAAAAATATAGTTTTTTGCACATTCTCCGATTTCAGCACATTTTTATAAGTTTTcGCGCCCACCCTTATAACTTC
Ctr9KO Rev	5’-CCCACCCTTTGCTGCTGCGCAGCTCTCGAAGACAACTCTAAATATAGTCAAAAGTGATTTAACACGGTTGAGAGGTGC
si1CG2469 plus	5’ctagcagtCGTTCGAGATCGCGCTCAAAGTAGTTATATTCAAGCATACTTTGAGCGCGATCTCGAACGgcg 3’
si1CG2469 minus	5’aattcgcCGTTCGAGATCGCGCTCAAAGTATGCTTGAATATAACTACTTTGAGCGCGATCTCGAACGactg 3’
si2CG2469 plus	5’ctagcagtAGTTCAACTTTGTGCTTAACCTAGTTATATTCAAGCATAGGTTAAGCACAAAGTTGAACTgcg 3’
si2CG2469 minus	5’aattcgcAGTTCAACTTTGTGCTTAACCTATGCTTGAATATAACTAGGTTAAGCACAAAGTTGAACTactg 3’
